# Supplementary material for: Do children allocated to different methods of complementary feeding introduction have distinct food preferences and flavor acceptance in the first years of life? A randomized clinical trial
Source: PLoS One. 2025 Nov 14;20(11):e0335592. doi: 10.1371/journal.pone.0335592 (PMC12617864; doi:10.1371/journal.pone.0335592)
Supplement: S1 Dataset — (XLSX) [file pone.0335592.s004.xlsx]

## Sheet: Planilha1
id	cf_group	mother_ethnicity	marital_status	education_years	income_brl	parity	childs_sex	mother_age	maternal_bmi	ebf_days	cf_introduction_age	age_at_followup12	daycare	primary_caregiver	milk_type	fpq_applied	preference_sweet	preference_salty	preference_sour	preference_bitter	preference_umami	taste_test_performed	reaction_sweet	volume_sweet	reaction_salty	volume_salty	reaction_sour	volume_sour	reaction_bitter	volume_bitter	reaction_umami	volume_umami
1	Mixed	non-white	Without partner	3	4500	Primiparous	Female	24	Eutrophy	180	180	13	No	Mother	BF	Yes	Acceptance	Acceptance	Acceptance	Acceptance	Acceptance	Yes	Acceptance	7	Didn't try the solution	0	Rejection	9	Didn't try the solution	0	Didn't try the solution	0
2	BLISS	White	With partner	15		Primiparous	Male	33	Eutrophy	180	180	14	No	Mother	BF	Yes	Acceptance	Acceptance	Acceptance	Acceptance	Acceptance	Yes	Acceptance	18.5	Acceptance	28	Acceptance	12	Rejection	18	Rejection	5
3	Mixed	White	With partner	22	30000	Primiparous	Female	35	Eutrophy	180	183	15	Yes	Mother	Formula/cow milk	Yes	Acceptance	Acceptance	Acceptance	Acceptance	Acceptance	Yes	Didn't try the solution	0	Didn't try the solution	0	Didn't try the solution	0	Didn't try the solution	0	Didn't try the solution	0
6	PLW	White	Without partner	12	4400	Primiparous	Female	26	Overweight/Obesity	180	180	13	No	Mother	BF	Yes	Acceptance	Acceptance	Acceptance	Acceptance	Acceptance	Yes	Rejection	1	Didn't try the solution	0	Rejection	2	Didn't try the solution	0	Didn't try the solution	0
7	PLW	White	With partner	18	7000	Multiparous	Female	35	Eutrophy	180	180	11	No	Mother	BF	Yes	Acceptance	Acceptance	Rejection	Acceptance	Acceptance	Yes	Acceptance	7	Acceptance	5	Acceptance	25	Rejection	3	Rejection	11
8	BLISS	White	With partner	21	7000	Primiparous	Female	31	Eutrophy	180	180	13	No	Mother	BF	Yes	Acceptance	Acceptance	Acceptance	Acceptance	Acceptance	Yes	Acceptance	4.5	Acceptance	10	Rejection	2	Rejection	2	Didn't try the solution	0
10	PLW	non-white	With partner	25	5000	Primiparous	Female	34	Overweight/Obesity	30	180	13	No	Mother	BF+Formula/cow milk	Yes	Acceptance	Acceptance	Acceptance	Acceptance	Acceptance	Yes	Acceptance	10	Rejection	2	Rejection	2	Rejection	4	Acceptance	7.5
12	Mixed	White	With partner	18	20000	Primiparous	Female	35	Overweight/Obesity	25	195	16	Yes	Mother	Formula/cow milk	Yes	Acceptance	Acceptance	Acceptance	Acceptance	Didn't try the taste	Yes	Rejection	1	Rejection	3	Rejection	1	Rejection	1	Rejection	2
15	Mixed	White	With partner	19	3500	Multiparous	Female	38	Overweight/Obesity	180	180	14	No	Other	BF+Formula/cow milk	Yes	Acceptance	Acceptance	Acceptance	Acceptance	Acceptance	Yes	Acceptance	5	Rejection	1	Didn't try the solution	0	Didn't try the solution	0	Didn't try the solution	0
17	BLISS	White	With partner	20	10000	Primiparous	Female	37	Eutrophy	180	187	14	No	Mother	BF	Yes	Acceptance	Acceptance	Acceptance	Acceptance	Didn't try the taste	Yes	Acceptance	7	Acceptance	20	Acceptance	21.5	Acceptance	2.5	Acceptance	5
18	BLISS	White	With partner	27	8000	Primiparous	Male	35	Overweight/Obesity	0	187	24	No	Mother	Formula/cow milk	Yes	Acceptance	Acceptance	Acceptance	Acceptance	Acceptance	Yes	Acceptance	2	Didn't try the solution	0	Rejection	1	Didn't try the solution	0	Didn't try the solution	0
19	Mixed	White	With partner	19	8000	Primiparous	Female	31	Eutrophy	180	180	13	No	Mother	BF	Yes	Acceptance	Acceptance	Acceptance	Acceptance	Acceptance	Yes	Rejection	4.5	Didn't try the solution	0	Rejection	4	Rejection	2	Rejection	5
20	PLW	non-white	With partner	15	4000	Primiparous	Female	24	Eutrophy	180	180	13	Yes	Mother	BF+Formula/cow milk	Yes	Acceptance	Acceptance	Rejection	Acceptance	Acceptance	Yes	Acceptance	6	Rejection	3	Rejection	1	Rejection	1.5	Didn't try the solution	0
23	PLW	non-white	With partner	24	10000	Primiparous	Male	36	Eutrophy	176	176	14	No	Mother	BF+Formula/cow milk	Yes	Acceptance	Acceptance	Rejection	Acceptance	Acceptance	Yes	Acceptance	8	Didn't try the solution	0	Didn't try the solution	0	Didn't try the solution	0	Didn't try the solution	0
24	PLW	White	With partner	12	3000	Multiparous	Male	30	Overweight/Obesity	150	150	16	Yes	Mother	Formula/cow milk	Yes	Acceptance	Acceptance	Acceptance	Acceptance	Acceptance	Yes	Didn't try the solution	0	Didn't try the solution	0	Didn't try the solution	0	Didn't try the solution	0	Didn't try the solution	0
25	Mixed	White	With partner	18	5000	Primiparous	Male	35	Eutrophy	180	180	14	No	Mother	BF	Yes	Acceptance	Acceptance	Acceptance	Rejection	Acceptance	Yes	Acceptance	24	Acceptance	19	Rejection	10	Rejection	2.5	Rejection	5
26	Mixed	White	Without partner	12	2800	Primiparous	Male	24		180	180	15	No	Mother	BF	Yes	Acceptance	Acceptance	Acceptance	Acceptance	Acceptance	Yes	Acceptance	12	Acceptance	10	Rejection	5	Rejection	5	Rejection	2
27	PLW	White	Without partner	25	5000	Primiparous	Female	35	Eutrophy	180	180	13	Yes	Mother	BF+Formula/cow milk	Yes	Acceptance	Acceptance	Acceptance	Acceptance	Didn't try the taste	Yes	Acceptance	12	Acceptance	9	Acceptance	16.5	Acceptance	29	Acceptance	7
29	PLW	White	With partner	18	5000	Primiparous	Male	28	Eutrophy	180	180	13	No	Mother	BF	Yes	Acceptance	Acceptance	Acceptance	Acceptance	Didn't try the taste	Yes	Acceptance	3	Acceptance	2	Acceptance	11	Acceptance	6	Acceptance	8
31	Mixed	White	With partner	17	5000	Primiparous	Male	24	Eutrophy	180	180	13	No	Mother	BF	Yes	Acceptance	Acceptance	Acceptance	Rejection	Acceptance	Yes	Acceptance	4	Acceptance	6.5	Acceptance	14.5	Rejection	4	Didn't try the solution	0
33	BLISS	non-white	With partner	13	2500	Primiparous	Female	23	Overweight/Obesity	180	180	12	Yes	Mother	BF	Yes	Acceptance	Acceptance	Acceptance	Acceptance	Acceptance	Yes	Rejection	11	Rejection	8	Acceptance	18	Acceptance	16	Rejection	6
34	BLISS	White	With partner	20	25000	Primiparous	Male	33	Eutrophy	14	180	12	No	Mother	Formula/cow milk	Yes	Acceptance	Acceptance	Acceptance	Acceptance	Acceptance	Yes	Acceptance	8.5	Acceptance	11	Acceptance	7	Acceptance	11	Rejection	3
35	Mixed	White	With partner	23	7000	Primiparous	Female	36	Eutrophy	180	180	16	No	Mother	BF+Formula/cow milk	Yes	Acceptance	Acceptance	Acceptance	Acceptance	Acceptance	No
36	PLW	non-white	With partner	20	5000	Multiparous	Male	36	Overweight/Obesity	20	120	13	Yes	Mother	BF+Formula/cow milk	Yes	Acceptance	Acceptance	Rejection	Acceptance	Acceptance	Yes	Rejection	3	Rejection	0.5	Didn't try the solution	0	Didn't try the solution	0	Didn't try the solution	0
37	PLW	White	With partner	20	10000	Primiparous	Male	37	Eutrophy	180	190	31	Yes	Mother	Formula/cow milk	Yes	Acceptance	Acceptance	Acceptance	Acceptance	Rejection	Yes	Acceptance	9	Acceptance	5	Acceptance	5.5	Acceptance	8.5	Acceptance	4
38	Mixed	White	With partner	17	3000	Primiparous	Female	34	Overweight/Obesity	60	173	12	No	Mother	BF+Formula/cow milk	Yes	Acceptance	Acceptance	Acceptance	Acceptance	Didn't try the taste	Yes	Acceptance	6.5	Acceptance	19	Acceptance	24	Acceptance	17	Acceptance	8
40	BLISS	White	With partner	18	11000	Primiparous	Female	37	Overweight/Obesity	90	184	37	No	Mother	Formula/cow milk	No						Yes
42	BLISS	White	With partner	19	12000	Primiparous	Female	35	Overweight/Obesity	0	157	13	Yes	Mother	BF+Formula/cow milk	Yes	Acceptance	Acceptance	Acceptance	Acceptance	Acceptance	Yes	Acceptance	12	Acceptance	7	Rejection	1	Acceptance	5	Acceptance	2.5
45	PLW	White	Without partner	19	5000	Primiparous	Male	23	Eutrophy	180	180	14	No	Mother	BF	Yes	Acceptance	Acceptance	Acceptance	Acceptance	Acceptance	No
46	BLISS	White	Without partner	11	1000	Primiparous	Female	36	Overweight/Obesity	180	180	12	No	Mother	BF	Yes	Acceptance	Acceptance	Acceptance	Acceptance	Didn't try the taste	Yes	Acceptance	2	Acceptance	2	Acceptance	9	Rejection	3.5	Rejection	2
47	BLISS	White	With partner	22	15000	Primiparous	Female	35	Eutrophy	0	180	14	Yes	Mother	Formula/cow milk	Yes	Acceptance	Acceptance	Acceptance	Acceptance	Acceptance	No
48	Mixed	White	With partner	22	10000	Primiparous	Male	31	Overweight/Obesity	14	180	17	No	Other	Formula/cow milk	Yes	Rejection	Acceptance	Rejection	Acceptance	Acceptance	No
49	Mixed	White	With partner	16	16000	Primiparous	Female	30	Eutrophy	180	180	16	No	Mother	BF	Yes	Acceptance	Acceptance	Acceptance	Acceptance	Acceptance	Yes	Acceptance	8	Rejection	4	Rejection	3	Rejection	1.5	Rejection	3.5
50	PLW	White	With partner	3	3700	Primiparous	Male	34	Overweight/Obesity	180	180	28	Yes	Mother	Formula/cow milk	Yes	Acceptance	Acceptance	Acceptance	Acceptance	Acceptance	Yes	Rejection	3	Rejection	1	Didn't try the solution	0	Didn't try the solution	0	Didn't try the solution	0
51	BLISS	non-white	With partner	15	1100	Primiparous	Female	31	Overweight/Obesity	180	180	12	No	Mother	BF	Yes	Acceptance	Acceptance	Acceptance	Acceptance	Rejection	No
52	BLISS	White	With partner	21	7000	Primiparous	Female	38	Overweight/Obesity	180	180	11	Yes	Mother	BF	Yes	Acceptance	Acceptance	Acceptance	Acceptance	Didn't try the taste	Yes	Acceptance	7.5	Acceptance	6	Acceptance	4	Acceptance	3.5	Rejection	1
53	PLW	White	Without partner	14	2400	Primiparous	Female	21	Eutrophy	180	180	14	No	Mother	BF	Yes	Acceptance	Rejection	Rejection	Rejection	Didn't try the taste	Yes	Didn't try the solution	0	Rejection	1	Rejection	1	Didn't try the solution	0	Didn't try the solution	0
54	BLISS	White	With partner	18	3000	Primiparous	Female	31	Overweight/Obesity	180	180	28	Yes	Other	BF	Yes	Acceptance	Acceptance	Acceptance	Acceptance	Acceptance	Yes	Acceptance	9.5	Rejection	3	Rejection	2	Rejection	5	Acceptance	14
56	PLW	White	With partner	19	5300	Primiparous	Female	38	Eutrophy	180	180	26	Yes	Mother	BF+Formula/cow milk	Yes	Acceptance	Acceptance	Acceptance	Acceptance	Acceptance	Yes	Didn't try the solution	0	Rejection	9	Rejection	13	Rejection	9.5	Rejection	6
57	Mixed	White	With partner	13	3500	Multiparous	Male	36	Overweight/Obesity	180	180	33				No						No	Rejection	13	Rejection	6	Rejection	6	Rejection	5.5	Rejection	6.5
58	PLW	White	Without partner	11	2000	Primiparous	Male	25	Overweight/Obesity	180	180	13	No	Mother	BF	Yes	Didn't try the taste	Acceptance	Acceptance	Acceptance	Acceptance	No
59	BLISS	non-white	With partner	14	3000	Primiparous	Female	27	Overweight/Obesity	180	180	13	No	Mother	BF	Yes	Acceptance	Acceptance	Acceptance	Acceptance	Acceptance	Yes	Rejection	1	Rejection	1	Rejection	1	Rejection	1	Rejection	1
60	BLISS	White	With partner	8	998	Multiparous	Male	15	Overweight/Obesity	195	195	11	No	Mother	BF+Formula/cow milk	Yes	Acceptance	Rejection	Rejection	Rejection	Acceptance	Yes	Acceptance	4.5	Rejection	4	Rejection	3	Didn't try the solution	0	Acceptance	7.5
61	PLW	non-white	With partner	20	10000	Primiparous	Male	38	Overweight/Obesity	180	180	13	Yes	Other	BF+Formula/cow milk	Yes	Acceptance	Acceptance	Acceptance	Acceptance	Acceptance	No
66	BLISS	White	With partner	18	20000	Multiparous	Male	44	Eutrophy	180	180	29	Yes	Mother	BF	Yes	Acceptance	Acceptance	Acceptance	Acceptance	Acceptance	Yes	Didn't try the solution	0	Rejection	3	Acceptance	21	Rejection	7.5	Rejection	3
67	BLISS	non-white	With partner	17	7000	Primiparous	Male	35	Eutrophy	1	180	29	Yes	Mother	BF+Formula/cow milk	Yes	Acceptance	Acceptance	Acceptance	Acceptance	Rejection	Yes	Acceptance	3	Rejection	1	Didn't try the solution	0	Didn't try the solution	0	Didn't try the solution	0
70	PLW	White	Without partner	13	3000	Primiparous	Female	28	Eutrophy	180	180	16	Yes	Mother	BF+Formula/cow milk	Yes	Acceptance	Acceptance	Acceptance	Acceptance	Acceptance	Yes	Acceptance	1	Acceptance	1	Acceptance	1	Acceptance	1	Rejection	1
72	Mixed	White	Without partner	12	2000	Primiparous	Male	20		5	185	27	Yes	Mother	Formula/cow milk	Yes	Acceptance	Acceptance	Acceptance	Acceptance	Acceptance	Yes	Didn't try the solution	0	Didn't try the solution	0	Didn't try the solution	0	Didn't try the solution	0	Didn't try the solution	0
74	Mixed	White	With partner	18	11000	Primiparous	Female	36	Overweight/Obesity	180	180	27	Yes	Mother	BF	Yes	Acceptance	Rejection	Acceptance	Rejection	Rejection	Yes	Rejection	5	Rejection	6	Didn't try the solution	0	Didn't try the solution	0	Didn't try the solution	0
75	PLW	White	With partner	15.5	11000	Multiparous	Male	34	Overweight/Obesity	90	165	13	Yes	Other	Formula/cow milk	Yes	Acceptance	Acceptance	Acceptance	Acceptance	Acceptance	Yes	Acceptance	0.5	Acceptance	1	Rejection	1	Didn't try the solution	0	Didn't try the solution	0
76	Mixed	White	Without partner	16	3000	Primiparous	Male	30	Eutrophy	183	183	13	No	Mother	BF	Yes	Acceptance	Acceptance	Acceptance	Rejection	Acceptance	No
79	Mixed	White	With partner	19	4000	Primiparous	Male	37	Eutrophy	6	180					No						No
80	PLW	non-white	With partner	13	900	Multiparous	Female	34	Overweight/Obesity	180	180	28	Yes	Mother	BF	Yes	Rejection	Rejection	Acceptance	Rejection	Rejection	Yes	Rejection	6	Rejection	6	Didn't try the solution	0	Didn't try the solution	0	Didn't try the solution	0
82	BLISS	White	With partner	3	1500	Primiparous	Male	20	Overweight/Obesity	171	171	29	No	Mother	BF	Yes	Acceptance	Acceptance	Acceptance	Acceptance	Acceptance	Yes	Rejection	6	Didn't try the solution	0	Didn't try the solution	0	Didn't try the solution	0	Didn't try the solution	0
83	PLW	White	Without partner	13	4000	Primiparous	Female	23	Eutrophy	180	180	12	Yes	Mother	BF	Yes	Acceptance	Acceptance	Acceptance	Acceptance	Acceptance	No
85	BLISS	White	With partner	18	15000	Multiparous	Female	41	Overweight/Obesity	120	150	14	Yes	Mother	BF+Formula/cow milk	Yes	Acceptance	Rejection	Rejection	Acceptance	Rejection	No
88	BLISS	White	With partner	17	8000	Primiparous	Male	33	Eutrophy	185	195	26	No	Mother	BF	Yes	Acceptance	Acceptance	Acceptance	Acceptance	Acceptance	Yes	Acceptance	3	Acceptance	3	Rejection	1	Acceptance	6	Acceptance	10
89	BLISS	White	With partner	13	5000	Primiparous	Female	33	Eutrophy	150	150	13	Yes	Mother	Formula/cow milk	Yes	Acceptance	Acceptance	Acceptance	Acceptance	Acceptance	Yes	Rejection	3	Acceptance	2.5	Acceptance	3	Rejection	3	Rejection	3
91	Mixed	White	With partner	20	10000	Primiparous	Male	35	Overweight/Obesity	180	180	12	No	Mother	Formula/cow milk	Yes	Acceptance	Acceptance	Acceptance	Acceptance	Acceptance	No
92	PLW	White	With partner	11	2500	Primiparous	Male	35	Overweight/Obesity	200	200	13	No	Mother	BF	Yes	Rejection	Didn't try the taste	Acceptance	Rejection	Didn't try the taste	Yes	Acceptance	8	Acceptance	6	Rejection	3	Didn't try the solution	0	Rejection	4
93	Mixed	White	With partner	17	6000	Primiparous	Female	32	Overweight/Obesity	165	165	12	Yes	Mother	BF+Formula/cow milk	Yes	Acceptance	Acceptance	Acceptance	Acceptance	Didn't try the taste	Yes	Rejection	4	Rejection	10	Rejection	3	Rejection	4.5	Rejection	3
96	Mixed	White	With partner	17	7000	Multiparous	Female	35	Overweight/Obesity	171	171		Yes	Mother	BF	No						No
97	Mixed	White	With partner	26	6000	Primiparous	Female	26	Eutrophy	180	180	13	Yes	Other	BF	Yes	Acceptance	Acceptance	Acceptance	Acceptance	Rejection	No									Didn't try the solution	0
99	Mixed	White	With partner	17	3000	Primiparous	Male	36	Eutrophy	180	180	27	No	Mother	BF	Yes	Acceptance	Acceptance	Acceptance	Acceptance	Rejection	Yes	Acceptance	16	Acceptance	15.5	Acceptance	21	Rejection	4	Didn't try the solution	0
100	PLW	White	With partner	16	8600	Primiparous	Male	31		180	180	24	No	Mother	BF	Yes	Acceptance	Acceptance	Acceptance	Acceptance	Didn't try the taste	Yes	Acceptance	10.5	Rejection	3	Rejection	1	Rejection	3	Didn't try the solution	0
102	PLW	White	With partner	20	5000	Multiparous	Male	27	Overweight/Obesity	20	165	23	No	Mother	Formula/cow milk	Yes	Acceptance	Acceptance	Acceptance	Rejection	Acceptance	Yes	Rejection	9	Rejection	5	Didn't try the solution	0	Didn't try the solution	0	Didn't try the solution	0
103	BLISS	non-white	With partner	16	5000	Multiparous	Male	38	Overweight/Obesity	180	180	25	No	Other	BF	Yes	Acceptance	Acceptance	Acceptance	Acceptance	Acceptance	Yes	Rejection	1	Acceptance	2.5	Rejection	1.5	Rejection	6	Rejection	7.5
104	BLISS	White	With partner	21	28000	Multiparous	Female	35	Overweight/Obesity	7	170	12	No	Mother	Formula/cow milk	Yes	Acceptance	Acceptance	Rejection	Rejection	Acceptance	No
105	Mixed	non-white	With partner	11	3000	Primiparous	Female	26	Overweight/Obesity	150	180	12	No	Mother	Formula/cow milk	Yes	Acceptance	Acceptance	Didn't try the taste	Acceptance	Acceptance	No
106	BLISS	White	With partner	17	15000	Primiparous	Male	31	Overweight/Obesity	180	180	13	No	Mother	Formula/cow milk	Yes	Acceptance	Acceptance	Acceptance	Acceptance	Acceptance	Yes	Rejection	1	Didn't try the solution	0	Didn't try the solution	0	Didn't try the solution	0	Didn't try the solution	0
107	PLW	White	Without partner	15	7000	Multiparous	Female	34	Eutrophy	120	180	12	Yes	Mother	BF+Formula/cow milk	Yes	Acceptance	Acceptance	Acceptance	Acceptance	Acceptance	Yes	Acceptance	7	Rejection	4	Rejection	4	Rejection	7	Didn't try the solution	0
109	Mixed	White	With partner	25	18000	Primiparous	Female	33	Overweight/Obesity	90	180	13	Yes	Mother	Formula/cow milk	Yes	Acceptance	Acceptance	Acceptance	Acceptance	Acceptance	No
112	Mixed	White	With partner	18	10000	Primiparous	Male	34	Eutrophy	180	180	26	Yes	Mother	BF	Yes	Acceptance	Acceptance	Rejection	Acceptance	Rejection	Yes	Rejection	1	Rejection	6	Rejection	2	Rejection	4	Rejection	6
113	PLW	White	With partner	12	1800	Multiparous	Male	38		180	180	26	Yes	Mother	BF	Yes	Acceptance	Acceptance	Rejection	Acceptance	Acceptance	Yes	Rejection	4	Rejection	3	Rejection	2.5	Rejection	2	Rejection	3.5
114	Mixed	non-white	With partner	12	5000	Multiparous	Male	35	Overweight/Obesity	150	165	24	No	Mother	BF	Yes	Acceptance	Acceptance	Acceptance	Acceptance	Acceptance	Yes	Rejection	2	Rejection	1	Rejection	3	Didn't try the solution	0	Didn't try the solution	0
115	PLW	White	Without partner	14	5000	Primiparous	Female	20		180	180		No	Mother	BF	No						No
116	Mixed	White	With partner	17	5000	Primiparous	Male	35	Overweight/Obesity	150	150	13	No	Mother	Formula/cow milk	Yes	Acceptance	Acceptance	Acceptance	Acceptance	Rejection	No
117	Mixed	White	With partner	20	5000	Primiparous	Male	37	Overweight/Obesity	120	180	12	No	Mother	BF	Yes	Acceptance	Acceptance	Acceptance	Acceptance	Acceptance	No
119	PLW	White	With partner	17	2200	Primiparous	Female	25		180	180	14	Yes	Mother	BF	Yes	Acceptance	Acceptance	Rejection	Acceptance	Acceptance	No
120	PLW	White	With partner	16	8000	Multiparous	Male	37	Eutrophy	180	180	12	No	Mother	BF+Formula/cow milk	Yes	Acceptance	Acceptance	Acceptance	Acceptance	Acceptance	Yes	Acceptance	1	Rejection	1	Rejection	1	Rejection	1	Didn't try the solution	0
121	PLW	White	With partner	31	8000	Primiparous	Male	35	Overweight/Obesity	165	165	24	No	Mother	BF	Yes	Acceptance	Acceptance	Acceptance	Acceptance	Didn't try the taste	Yes	Acceptance	7	Acceptance	5.5	Acceptance	9.5	Acceptance	5	Acceptance	5.5
122	PLW	White	With partner	24	20000	Primiparous	Female	26		171	171	13	No	Mother	BF+Formula/cow milk	Yes	Acceptance	Acceptance	Acceptance	Acceptance	Acceptance	No
124	PLW	non-white	With partner	15	4000	Primiparous	Male	32	Eutrophy	180	180	14	Yes	Mother	Formula/cow milk	Yes	Acceptance	Acceptance	Acceptance	Acceptance	Acceptance	No
125	BLISS	White	With partner	17	15000	Primiparous	Male	36	Eutrophy	178	178	12	No	Other	BF	Yes	Acceptance	Rejection	Acceptance	Acceptance	Rejection	No
127	PLW	White	With partner	17	10000	Primiparous	Male	37	Overweight/Obesity	171	171	12	No	Mother	BF	Yes	Acceptance	Acceptance	Acceptance	Acceptance	Acceptance	No
129	Mixed	White	With partner	20	8000	Primiparous	Male	34		165	165	20	No	Mother	Formula/cow milk	Yes	Acceptance	Rejection	Acceptance	Acceptance	Rejection	Yes	Acceptance	17	Acceptance	6	Acceptance	31	Rejection	9	Acceptance	8
130	PLW	White	With partner	14	9000	Primiparous	Female	33	Overweight/Obesity	165	165	22	No	Mother	BF+Formula/cow milk	Yes	Acceptance	Acceptance	Rejection	Acceptance	Acceptance	Yes	Acceptance	4	Rejection	2.5	Acceptance	2.5	Acceptance	3	Acceptance	6
131	PLW	White	Without partner	20	2600	Primiparous	Female	36		180	180	31	No	Mother	BF	Yes	Acceptance	Acceptance	Acceptance	Acceptance	Acceptance	Yes	Rejection	7	Rejection	4	Rejection	7	Didn't try the solution	0	Didn't try the solution	0
132	BLISS	White	With partner	18	13000	Primiparous	Female	34	Eutrophy	180	180	26	No	Other	BF+Formula/cow milk	Yes	Acceptance	Acceptance	Acceptance	Acceptance	Acceptance	Yes	Rejection	1	Didn't try the solution	0	Rejection	1	Rejection	1	Didn't try the solution	0
133	BLISS	White	Without partner	3	2000	Primiparous	Female	22	Eutrophy	90	180	12	Yes	Mother	BF	Yes	Acceptance	Acceptance	Acceptance	Acceptance	Acceptance	Yes	Rejection	1	Didn't try the solution	0	Didn't try the solution	0	Didn't try the solution	0	Didn't try the solution	0
134	BLISS	White	With partner	18	9000	Primiparous	Male	31	Eutrophy	180	180	25	No	Mother	BF	Yes	Acceptance	Acceptance	Acceptance	Acceptance	Acceptance	Yes	Didn't try the solution	0	Didn't try the solution	0	Didn't try the solution	0	Didn't try the solution	0	Didn't try the solution	0
135	Mixed	White	With partner	16	8000	Primiparous	Male	28	Eutrophy	180	187	13	No	Mother	BF	Yes	Acceptance	Acceptance	Acceptance	Acceptance	Acceptance	No
136	BLISS	White	With partner	17	30000	Primiparous	Male	33		30	171	12	No	Mother	Formula/cow milk	Yes	Acceptance	Acceptance	Acceptance	Acceptance	Acceptance	No
138	Mixed	White	Without partner	15	2000	Primiparous	Female	25	Eutrophy	90	90		No	Mother	Formula/cow milk	No						No
139	Mixed	White	With partner	18	20000	Primiparous	Female	31		180	180	12	No	Mother	BF	Yes	Acceptance	Acceptance	Acceptance	Acceptance	Didn't try the taste	Yes	Rejection	1	Didn't try the solution	0	Didn't try the solution	0	Didn't try the solution		Didn't try the solution	0
140	Mixed	White	With partner	20	5000	Primiparous	Male	37		180	180	12	No	Mother	BF	Yes	Acceptance	Didn't try the taste	Acceptance	Acceptance	Didn't try the taste	Yes	Acceptance	1	Acceptance	1	Rejection	1	Rejection		Acceptance	1
141	BLISS	White	With partner	32	20000	Multiparous	Female	41	Eutrophy	180	180	12	No	Mother	BF	Yes	Acceptance	Acceptance	Acceptance	Acceptance	Rejection	No
142	PLW	White	With partner	20	11000	Primiparous	Female	37	Overweight/Obesity	180	180	12	No	Mother	BF	Yes	Acceptance	Acceptance	Acceptance	Acceptance	Acceptance	No								0
143	BLISS	White	With partner	22	16000	Primiparous	Female	31		180	187	12	No	Mother	BF	Yes	Acceptance	Acceptance	Acceptance	Acceptance	Acceptance	Yes	Acceptance	2	Rejection	8	Acceptance	1	Acceptance		Rejection	6
144	PLW	White	With partner	17	10000	Primiparous	Female	27	Overweight/Obesity	30	180	11	No	Mother	BF+Formula/cow milk	Yes	Acceptance	Acceptance	Acceptance	Acceptance	Acceptance	No
145	PLW	non-white	With partner	12	6000	Primiparous	Female	40	Overweight/Obesity	14	150	25	Yes	Mother	Formula/cow milk	Yes	Acceptance	Acceptance	Acceptance	Acceptance	Acceptance	Yes	Acceptance	5	Acceptance	22.9	Rejection	11.4	Rejection	12	Rejection	2.5
146	Mixed	White	With partner	24	7000	Multiparous	Male	35		180	180	12	No	Mother	BF	Yes	Acceptance	Acceptance	Acceptance	Acceptance	Acceptance	Yes	Acceptance	5.5	Acceptance	1.5	Didn't try the solution	0	Didn't try the solution		Didn't try the solution	0
148	Mixed	White	With partner	18	10000	Primiparous	Female	30	Overweight/Obesity	180	180	14	No	Other	Formula/cow milk	Yes	Acceptance	Acceptance	Acceptance	Acceptance	Rejection	No
149	BLISS	White	With partner	20	17000	Primiparous	Female	32	Eutrophy	180	180	20	No	Mother	BF	Yes	Acceptance	Acceptance	Acceptance	Acceptance	Didn't try the taste	Yes	Acceptance	21	Acceptance	11	Rejection	4	Rejection	5	Rejection	6
151	BLISS	White	With partner	11	4000	Primiparous	Male	23	Eutrophy	90	150	12	Yes	Other	Formula/cow milk	Yes	Acceptance	Acceptance	Acceptance	Acceptance	Acceptance	Yes	Rejection	1	Rejection	1	Rejection	1	Rejection		Acceptance	1
152	Mixed	White	With partner	13	15000	Primiparous	Male	37	Overweight/Obesity	180	180	11	No	Mother	BF	Yes	Acceptance	Acceptance	Acceptance	Acceptance	Acceptance	No
153	BLISS	non-white	With partner	19	10000	Multiparous	Female	39	Overweight/Obesity	20	180	12	No	Mother	BF+Formula/cow milk	Yes	Acceptance	Acceptance	Acceptance	Acceptance	Acceptance	Yes	Didn't try the solution	0	Didn't try the solution	0	Didn't try the solution	0	Didn't try the solution		Didn't try the solution	0
154	Mixed	White	With partner	16	15000	Primiparous	Male	35	Eutrophy	150	171	22	No	Mother	BF+Formula/cow milk	Yes	Acceptance	Acceptance	Acceptance	Acceptance	Acceptance	Yes	Rejection	3	Rejection	1	Rejection	1	Rejection	1	Didn't try the solution	0
155	Mixed	White	With partner	10	4000	Primiparous	Male	27		165	165	20	No	Other	Formula/cow milk	Yes	Acceptance	Acceptance	Acceptance	Acceptance	Acceptance	Yes	Rejection	2.5	Rejection	1	Didn't try the solution	0	Didn't try the solution		Didn't try the solution	0
157	Mixed	White	With partner	19	6000	Primiparous	Male	32	Overweight/Obesity	180	182	12	No	Mother	BF	Yes	Acceptance	Didn't try the taste	Acceptance	Acceptance	Didn't try the taste	Yes	Didn't try the solution	0	Didn't try the solution		Didn't try the solution	0	Didn't try the solution		Didn't try the solution	0
158	PLW	White	With partner	17	33000	Primiparous	Male	33	Overweight/Obesity	153	153	12	No	Mother	BF+Formula/cow milk	Yes	Acceptance	Acceptance	Acceptance	Rejection	Acceptance	Yes	Rejection	3.5	Rejection	5	Rejection	2	Rejection	2	Rejection	3
159	BLISS	White	With partner	18	7000	Primiparous	Male	34	Eutrophy	180	180	12	No	Mother	BF	Yes	Acceptance	Acceptance	Acceptance	Acceptance	Acceptance	Yes	Rejection	2.5	Acceptance	9.5	Acceptance	5	Acceptance	3	Acceptance	7
161	Mixed	White	With partner	20	4700	Multiparous	Female	30	Overweight/Obesity	180	180	13	No	Mother	BF	Yes	Acceptance	Acceptance	Acceptance	Acceptance	Didn't try the taste	Yes	Acceptance	5	Acceptance	4	Acceptance	3	Acceptance	3	Rejection	2
162	BLISS	White	Without partner	20	8000	Primiparous	Male	39		180	180	12	No	Mother	BF	Yes	Acceptance	Didn't try the taste	Acceptance	Acceptance	Didn't try the taste	No
163	PLW	White	With partner	19	4000	Primiparous	Female	33	Overweight/Obesity	180	180	12	No	Mother	BF	Yes	Acceptance	Acceptance	Rejection	Acceptance	Acceptance	Yes	Rejection	1	Rejection	1	Rejection	1	Didn't try the solution		Didn't try the solution	0
164	BLISS	White	Without partner	18	3000	Multiparous	Female	26	Overweight/Obesity	180	195		No	Mother	Formula/cow milk	No						No
166	PLW	White	With partner	29	16000	Primiparous	Female	33	Eutrophy	150	150	11	Yes	Mother	Formula/cow milk	Yes	Acceptance	Acceptance	Acceptance	Acceptance	Acceptance	Yes	Acceptance	4	Didn't try the solution	0	Didn't try the solution	0	Didn't try the solution		Didn't try the solution	0
168	PLW	White	With partner	16	10000	Multiparous	Female	39		180	180	12	No	Mother	Formula/cow milk	Yes	Acceptance	Acceptance	Rejection	Acceptance	Acceptance	Yes	Didn't try the solution	0	Didn't try the solution	0	Didn't try the solution	0	Didn't try the solution		Didn't try the solution	0
170	Mixed	White	Without partner	25	7000	Primiparous	Female	28	Overweight/Obesity	180	180	12	No	Mother	Formula/cow milk	Yes	Acceptance	Acceptance	Acceptance	Acceptance	Acceptance	No
171	BLISS	White	With partner	19	10000	Multiparous	Male	38	Eutrophy	180	195	12	No	Mother	BF	Yes	Acceptance	Didn't try the taste	Acceptance	Acceptance	Didn't try the taste	Yes	Acceptance	30	Rejection	6	Rejection	12	Acceptance	11	Acceptance	15
173	Mixed	White	With partner	21	19000	Primiparous	Male	35								No						No
174	BLISS	White	Without partner	14	3500	Multiparous	Female	39	Eutrophy	180	180	24	No	Mother	BF	Yes	Acceptance	Acceptance	Acceptance	Rejection	Acceptance	Yes	Acceptance	11	Rejection	2.5	Rejection	3	Rejection	3	Rejection	2
175	PLW	White	With partner	10	2500	Primiparous	Female	22	Overweight/Obesity	180	180	12	No	Mother	BF	Yes	Acceptance	Acceptance	Acceptance	Acceptance	Acceptance	No
176	PLW	White	With partner	11	6000	Primiparous	Female	27	Eutrophy	90	180	11	No	Mother	BF+Formula/cow milk	Yes	Rejection	Acceptance	Acceptance	Acceptance	Acceptance	No
180	BLISS	White	With partner	20	6500	Primiparous	Male	38	Eutrophy	70	187	12	No	Other	Formula/cow milk	Yes	Acceptance	Acceptance	Acceptance	Acceptance	Acceptance	Yes	Rejection	1	Rejection	1	Rejection	1	Acceptance		Rejection	1
181	PLW	White	With partner	15	4000	Primiparous	Female	31		171	171	12	No	Mother	BF	Yes	Acceptance	Acceptance	Acceptance	Acceptance	Rejection	Yes	Rejection	1	Rejection	1	Rejection	1	Didn't try the solution		Didn't try the solution	0
183	BLISS	non-white	With partner	12	10000	Primiparous	Male	29		150	150	12	No	Mother	BF	Yes	Acceptance	Acceptance	Acceptance	Acceptance	Acceptance	No
184	Mixed	White	With partner	15	5000	Primiparous	Male	36		180	180	12	No	Mother	BF	Yes	Acceptance	Acceptance	Acceptance	Acceptance	Acceptance	Yes	Rejection	1	Rejection	1	Didn't try the solution	0	Didn't try the solution		Didn't try the solution	0
186	Mixed	non-white	With partner	24	2800	Primiparous	Male	26		180	180	12	No	Mother	BF+Formula/cow milk	Yes	Acceptance	Acceptance	Acceptance	Acceptance	Acceptance	No
187	BLISS	White	With partner	16	4000	Multiparous	Female	37		180	180	20	No	Mother	BF+Formula/cow milk	Yes	Acceptance	Rejection	Acceptance	Acceptance	Rejection	Yes	Rejection	4	Rejection	2	Rejection	4	Rejection	2	Rejection	4
189	Mixed	White	With partner	19	5000	Primiparous	Female	32		180	180	12	No	Other	BF+Formula/cow milk	Yes	Acceptance	Acceptance	Acceptance	Acceptance	Acceptance	Yes	Acceptance		Acceptance	1	Acceptance	1	Rejection		Acceptance	1
190	BLISS	White	With partner	28	12000	Primiparous	Female	38		180	180	13	Yes	Mother	BF	Yes	Acceptance	Acceptance	Acceptance	Acceptance	Acceptance	Yes	Acceptance	6.5	Acceptance	8	Acceptance	9	Acceptance	7	Acceptance	3
191	BLISS	White	With partner	19	8000	Primiparous	Male	40		180	183	12	No	Mother	BF	Yes	Acceptance	Rejection	Rejection	Acceptance	Rejection	No
192	Mixed	White	Without partner	17	3000	Primiparous	Female	26		153	153	12	No	Mother	BF	Yes	Acceptance	Acceptance	Acceptance	Acceptance	Rejection	No
193	BLISS	White	With partner	17	5000	Primiparous	Female	30		180	180	12	No	Mother	Formula/cow milk	Yes	Acceptance	Rejection	Acceptance	Acceptance	Rejection	No
194	PLW	White	With partner	21	18000	Primiparous	Male	38		180	180	15	No	Mother	BF+Formula/cow milk	Yes	Acceptance	Acceptance	Acceptance	Acceptance	Acceptance	No
195	PLW	White	With partner	25	60000	Primiparous	Male	32		153	153	25	No	Mother	BF	Yes	Acceptance	Acceptance	Acceptance	Acceptance	Didn't try the taste	Yes	Rejection	1	Rejection	1	Rejection	2	Rejection	3	Acceptance	6
196	BLISS	White	With partner	20	5000	Primiparous	Female	34		180	180	12	No	Mother	BF	Yes	Acceptance	Acceptance	Acceptance	Rejection	Acceptance	No
197	BLISS	White	With partner	27	4000	Primiparous	Male	36		30	180	12	No	Mother	BF+Formula/cow milk	Yes	Acceptance	Didn't try the taste	Acceptance	Acceptance	Didn't try the taste	No
198	Mixed	non-white	With partner	17	2000	Primiparous	Male	32	Overweight/Obesity	170	170	13	Yes	Mother	BF+Formula/cow milk	Yes	Acceptance	Acceptance	Acceptance	Acceptance	Acceptance	Yes	Acceptance	3.5	Acceptance	7	Rejection	2	Rejection	5.5	Didn't try the solution	0
